# Supplementary material for: Transcriptional dysregulation by a nucleus-localized aminoacyl-tRNA synthetase associated with Charcot-Marie-Tooth neuropathy
Source: Nat Commun. 2019 Nov 6;10:5045. doi: 10.1038/s41467-019-12909-9 (PMC6834567; doi:10.1038/s41467-019-12909-9)
Supplement: Supplementary file 4 — Source Data [file 41467_2019_12909_MOESM4_ESM.xlsx]

## Sheet: 1c
Flag (Sigma-Aldrich, catalog number: F2555)					V5 (Thermo Fisher Scientific, catalog number: R960CUS)						V5 (Thermo Fisher Scientific, catalog number: R960CUS)							Flag (Sigma-Aldrich, catalog number: F2555)
Relative strength of TyrRS/TRIM28 binding
Vector	WT	E196K	G41R	Δ153-156	Y341A	K265N
0	1	6.30145	5.44556	5.24552	0.45555	1.83412
0	1	3.94574	4.54415	3.81155	0	1.0155
0	1	3.73542	3.94455	3.17569	0	1.04752

## Sheet: 1d
	Flag (Sigma-Aldrich, catalog number: F2555)						V5 (Thermo Fisher Scientific, catalog number: R960CUS)							Flag (Sigma-Aldrich, catalog number: F2555)						V5 (Thermo Fisher Scientific, catalog number: R960CUS)
Relative strength of TyrRS/HDAC1 binding
	Vector	WT	E196K	G41R	Δ153-156	Y341A	K265N
	0	1	6.52715	5.90224	5.25444	0.00143	1.14122
	0	1	3.70354	3.55964	3.15524	0	0.94354
	0	1	4.20445	3.64568	3.47855	0	0.97952

## Sheet: 1e
					Flag (Sigma-Aldrich, catalog number: F2555)										HA (Abcam, catalog number: ab9110)
															Flag (Sigma-Aldrich, catalog number: F2555)
					V5: Thermo Fisher Scientific, catalog number: R960CUS
	Relative strength of E2F1/TRIM28 binding								Relative strength of TyrRS/TRIM28 binding
	Vector	WT	E196K	G41R	Δ153-156	Y341A	K265N		Vector	WT	E196K	G41R	Del	Y341A	K265N
	1	0.75124	0.15	0.4058	0.40545	1.214	0.845		0	1	6.01235	5.12455	5.01477	0.00012	1.02145
	1	0.53544	0.045	0.10574	0.12545	1.06442	0.45478		0	1	4.01245	3.45216	3.10256	0	1.14597
	1	0.49054	0.064	0.09642	0.10245	1.03245	0.42355		0	1	4.45874	3.24145	3.34512	0	0.95423

## Sheet: 1f
	acetylated-lysine (Cell Signaling Technology, catalog number: #9441)								E2F1 (AbCam, catalog number: ab112580)
	Relative level of acetylated E2F1
	Vector	WT	E196K	G41R	Δ153-156	Y341A	K265N
	0	1	3.45442	3.25745	2.94545	0.01125	1.24565
	0.00142	1	2.65445	2.69556	2.78544	0	0.97456
	0	1	3.85545	3.79552	3.54128	0	1.14565

## Sheet: 1g
BRCA1
Control	WT	E196K
1	2.598	3.739
1	2.703	3.416
1	2.473	4.237
RAD51
Control	WT	E196K
1	2.854	5.167
1	2.674	4.42
1	2.904	5.539
RAD51L1
Control	WT	E196K
1	4.108	4.842
1	3.841	5.502
1	3.139	4.564
RAD9A
Control	WT	E196K
1	1.793	4.109
1	2.003	3.908
1	2.138	2.904

## Sheet: 1h
BRCA1
Control	TyrRS (G41R)	TyrRS (E196K)
0.735	1.2	1.17
1.11	1.33	1.3
0.86	1.15
0.716
0.755
1.07
RAD51
Control	TyrRS (G41R)	TyrRS (E196K)
0.677	1.17	1.38
1.05	1.3	1.36
0.799	1.3
0.667
0.781
1.16
RAD51L1
Control	TyrRS (G41R)	TyrRS (E196K)
0.636	0.944	1.09
1.05	1.08	1.75
1.07	1.32
0.9
0.736
0.814
RAD9A
Control	TyrRS (G41R)	TyrRS (E196K)
1.1	0.912	0.731
0.713	0.922	2.41
0.72	1.67
0.82
0.807
0.98

## Sheet: 2m
							E2F1 (AbCam, catalog number: ab112580)
							acetylated-lysine (Cell Signaling Technology, catalog number: #9441)
	Relative level of acetylated E2F1
	DMSO			Res			Dex			RES+Dex
	Vector	WT	E196K	Vector	WT	E196K	Vector	WT	E196K	Vector	WT	E196K
	0.12573	1	3.11556	0.02514	0.20745	0.62311	0.02456	0.30155	0.91232	0	0	0
	0.094263	1	3.74565	0.01885	0.24331	0.74913	0.03454	0.24122	0.68995	0	0	0
	0.153245	1	3.01565	0.03064	0.29456	0.60313	0.02216	0.19846	0.79556	0	0	0

## Sheet: 2n
	Transgene on	Transgene off
Untreated E196K	19.5426	80.4574
DMSO E196K	16.2963	83.7037
Rsv E196K	18.9873	81.0127
Dex E196K	26.7717	73.2283
Rsv/Dex E196K	28.331	71.669
Untreated Control	49.4759	50.5241

## Sheet: 2o
Untreated	DMSO E196K	Rsv/Dex E196K	Untreated control
14.8863	10.56	13.624	7.649
11.178	16.361	9.57	7.457
12.095	11.304	14.167	6.212
10.707	9.328	12.298	5.362
8.731	9.243	11.034	6.063
12.065	8.903	11.96	4.754
10.788	10.571	7.083	7.239
9.167	11.009	11.614	5.286
8.898	10.228	6.707	5.283
11.319	7.425	6.066	7.771
9.628		10.758	5.414
12.17		10.507	7.189
8.473		13.093
10.723		14.165
9.937
8.231
8.641

## Sheet: 4a
													Lamin A/C (Cell Signaling Technology, catalog number: #4777)
					GlyRS (in house generated)								Tubulin (Cell Signaling Technology, catalog number: #3873)
					TyrRS (in house generated)
													Lamin A/C (Cell Signaling Technology, catalog number: #4777)
					GlyRS (in house generated)								Tubulin (Cell Signaling Technology, catalog number: #3873)
					TyrRS (in house generated)
													Tubulin (Cell Signaling Technology, catalog number: #3873)
					GlyRS (in house generated)
					TyrRS (in house generated)
	Nuclear TyrRS
		Embelin				DMSO
	no treatment	30 µM	20 µM	10 µM	5 µM	0.001	0.0007	0.0003	0.00017
	1	0.00245	0.00234	0.03545	0.13354	1.02847	1.12545	1.01223	1.13654
	1	0.00015	0.00021	0.23455	0.321255	1.15636	1.12325	1.15663	1.19537
	1	3e-05	0.00013	0.12665	0.31145	1.21544	1.16562	1.20163	1.20368

[truncated: 22 more sheets: 4b, 4c, 4d, 5a, 5b, 5c, 5e, 5f, 5h, S1b, S1c, S2a, S2b, S3a, S3b, S3c, S5b, S6a, S6b, S6c …]
